# Supplementary material for: Assessing the Effects of Curcumin and 450 nm Photodynamic Therapy on Oxidative Metabolism and Cell Cycle in Head and Neck Squamous Cell Carcinoma: An In Vitro Study
Source: Cancers (Basel). 2024 Apr 24;16(9):1642. doi: 10.3390/cancers16091642 (PMC11083672; doi:10.3390/cancers16091642)
Supplement: Supplementary file 1 [file cancers-16-01642-s001.zip]

Archive with 1 entries (1 files):
- cancers-2957521-supplementary.pdf
